# Supplementary material for: Enrofloxacin Alters Fecal Microbiota and Resistome Irrespective of Its Dose in Calves
Source: Microorganisms. 2021 Oct 17;9(10):2162. doi: 10.3390/microorganisms9102162 (PMC8537546; doi:10.3390/microorganisms9102162)
Supplement: Supplementary file 1 [file microorganisms-09-02162-s001.zip]

Archive with 1 entries (1 files):
- microorganisms-1409520-supplementary.pdf
